# Supplementary material for: Evaluating the Rhizosphere and Endophytic Microbiomes of a Bamboo Plant in Response to the Long-Term Application of Heavy Organic Amendment
Source: Plants (Basel). 2022 Aug 16;11(16):2129. doi: 10.3390/plants11162129 (PMC9412275; doi:10.3390/plants11162129)
Supplement: Supplementary file 1 [file plants-11-02129-s001.zip]

Archive with 1 entries (1 files):
- plants-1836822-supplementary.pdf
